# Supplementary material for: Marker-free co-selection for successive rounds of prime editing in human cells
Source: Nat Commun. 2022 Oct 7;13:5909. doi: 10.1038/s41467-022-33669-z (PMC9546848; doi:10.1038/s41467-022-33669-z)
Supplement: Supplementary file 4 — Supplementary Data 1 [file 41467_2022_33669_MOESM4_ESM.xlsx]

## Sheet: Guide sequences
		Supplementary information - Levesque et al. 2021
		Guide sequences
		Sequences for nuclease guides used in this study
		Target	Sequence
		ATP1A1-G2	GATCCAAGCTGCTACAGAAG
		ATP1A1-G3	GAGTTCTGTAATTCAGCATA
		ATP1A1-G6	GCAAACATTCCACTACCACT
		ATP1A1-G7	GTCACAGATCGATAGTAGTG
		NPM1-G6	GGGGTCTATATATAAGCGCG
		AAVS1-T2	GGGGCCACTAGGGACAGGAT
		EGFP	GCTGAAGCACTGCACGCCGT
		EBFP	GGCTGAAGCACTGCACGCCG
		Sequences for prime editing guides used in this study
		pegRNA target	Sequence
		ATP1A1-G4	GTTCCTCTTCTGTAGCAGCT
		ATP1A1-G6	GCAAACATTCCACTACCACT
		EMX1	GAGTCCGAGCAGAAGAAGAA
		FANCF	GGAATCCCTTCTGCAGCACC
		RNF2	GTCATCTTAGTCATTACCTG
		RUNX1	GCATTTTCAGGAGGAAGCGA
		MTOR-I2017T	GCATGCCAGAGGATGGCCACT
		MTOR-A2020V	GAGCGAGGAGCTGATCCGAG
		MTOR-F2108L	GCAGCTGCTTTGAGATTCGT
		MTOR-E2419K	GGACAGTGTCATGGCCGTGC
		MTOR-L2431P	GCTTGCTGAACTGGAGGCTGA
		EBFP_To_EGFP	GGCTGAAGCACTGCACGCCG
		RT template extension	Sequence
		ATP1A1-RT-Q118R	TAGCATCAGAGCTGCTACAGAAGAG
		ATP1A1-RT-Q118R_v2	TAGCATCAGGGCTGCTACAGAAGAG
		ATP1A1-RT-Q118R_v3	TAGCATTAGGGCTGCTACAGAAGAG
		ATP1A1-RT-T804N	GACATTCCCCAGAGGTAGTGGAATG
		ATP1A1-RT-T804N_v2	GACGTTGCCCAGAGGTAGTGGAATG
		ATP1A1-RT-T804N_v3	GACGTTGCCCAAGGGTAGTGGAATG
		EMX1_1GtoC	GTGATGGGAGCCCTTGTTCTTCTGCTCGG
		EMX1_4-6GGGdel	GTGATGGGAGTTCTTCTTCTGCTCGGA
		FANCF_5GtoT	GGAAAAGCGATCAAGGTGCTGCAGAAGGGA
		FANCF_6Gdel	GGAAAAGCGATCAGGTGCTGCAGAAGGGAT
		RNF2_5GtoT	AACGAACACATCAGGTAATGACTAAGATG
		RNF2_1GTAins	AACGAACACCTCAGTACGTAATGACTAAGATG
		RUNX1_4TtoG	TGTCTGAAGCCCTCGCTTCCTCCTGAAAAT
		RUNX1_1ATGins	TGTCTGAAGCCATCCATGCTTCCTCCTGAAAAT
		MTOR-I2017T	GCTGACACGAGTGGCCATCCTCTGG
		MTOR-A2020V	GGATGACAACTCGGATCAGCTCCTC
		MTOR-F2108L	TGTGTTGCGACGAATCTCAAAGCAG
		MTOR-E2419K	AAGGCTTTCAGCACGGCCATGACAC
		MTOR-L2431P	CACTGTCCATGGGCCTCCAGTTCAG
		EBFP_To_EGFP	CCCTGACCTACGGCGTGCAGTGCTT
		PE3 nick gRNA	Sequence
		ATP1A1-G3	GAGTTCTGTAATTCAGCATA
		ATP1A1-G8	GCAGTGCCCAAGTCAATGCAG
		ATP1A1-Ex4-Nick-42 (PAM-In)	GTTCTCAATGTTACTGTGGAT
		ATP1A1-Ex4-Nick-47 (PAM-In)	GGGGGTTCTCAATGTTACTG
		ATP1A1-Ex4-Nick-65 (PAM-In)	GTTGTCGGCAGCTCTTTGGG
		ATP1A1-Ex17-Nick-2	GCTCGGGAATGTTACTGGTTA
		EMX1	GACATCGATGTCCTCCCCAT
		FANCF	GGGGTCCCAGGTGCTGACGT
		RNF2	GTCAACCATTAAGCAAAACAT
		RUNX1	GATGAAGCACTGTGGGTACGA
		MTOR-Exon-44-I2017T	GTGGCATGAAGGCCTGGAAG
		MTOR-Exon-44-A2020V/S2035T	GCATGCCACATCTCATGCCAG
		MTOR-Intron-45	GGATCTTCAGGCTCCTGGCA
		MTOR-Exon-53	GCAGCACCTCCATCACTGTG
		EBFP-G1 (PE3b)	GCTCGTGACCACCCTGACCTA
		EBFP-G2 (PE3, PAM-in)	GCTGAAGTTCATCTGCACCAC
		EBFP-G3 (PE3, PAM-in)	GGCGAGGGCGATGCCACCTA
		EBFP-G4 (PE3, PAM-in)	GCGTGTCCGGCGAGGGCGA
		EBFP-G5 (PE3, PAM-out)	GTCAAGTCCGCCATGCCCGA
		EBFP-G6 (PE3, PAM-out)	GATGCCCGAAGGCTACGTCC
		EBFP-G7 (PE3, PAM-out)	GCCATCTTCTTCAAGGACGA
		Sequences for adenine base editing guides used in this study
		Target	Sequence
		ATP1A1-G2	GATCCAAGCTGCTACAGAAG
		EMX1	GAGTCCGAGCAGAAGAAGAA
		RNF2	GTCAACCATTAAGCAAAACAT
		RUNX1	GATGAAGCACTGTGGGTACGA

## Sheet: Transfection mixes
	Supplementary information - Levesque et al. 2022
	Transfection mixes
	Figure 1 and 2
	pCMV-PE2	750 ng
	ATP1A1_G6_T804N_ Gene-of-interest_Dual_pegRNA	250 ng
	ATP1A1_G4_Q118R_ Gene-of-interest_Dual_pegRNA	250 ng
	ATP1A1_G8_Gene-of-interest_Dual_sgRNA	100 ng
	ATP1A1_G3_Gene-of-interest_Dual_sgRNA	100 ng
	Figure 3 and 4, Table 1
	pCMV-PE2	750 ng
	ATP1A1_G6_T804N_MTOR_Dual_pegRNA	250 ng
	ATP1A1_G8_MTOR_Dual_sgRNA	100 ng
	ATP1A1_G4_Q118R_ MTOR_Dual_pegRNA	250 ng
	ATP1A1_G3_MTOR_Dual_sgRNA	100 ng
	Figure 5
	pCMV-PE2	750 ng
	ATP1A1_G6_T804N_pegRNA	250 ng
	ATP1A1_G8_MTOR_Dual_sgRNA	100 ng
	ATP1A1_G4_Q118R_ MTOR_Dual_pegRNA	250 ng
	ATP1A1_G3_MTOR_Dual_sgRNA	100 ng
	ATP1A1_G4_Q118R_pegRNA	250 ng
	ATP1A1_G3_sgRNA	100 ng
	ATP1A1_Nick-42_sgRNA	100 ng
	ATP1A1_Nick-47_sgRNA	100 ng
	ATP1A1_Nick-65_sgRNA	100 ng
	Figure 6
	pCMV-PEmax	750 ng
	ATP1A1_G4_Q118R_pegRNA_EBFP_To_EGFP_epegRNA(tevopreq1)	250 ng
	pUC19	250 ng
	ATP1A1_G3_sgRNA	100 ng
	ATP1A1_G3_EBFP_Nick_Dual_sgRNA	100 ng
	Supplementary figure 1
	eSpCas9(1.1)_No_FLAG_ATP1A1_G6	500 ng
	eSpCas9(1.1)_No_FLAG_EBFP	500 ng
	Supplementary figure 2
	eSpCas9(1.1)_No_FLAG_ATP1A1_G7	350 ng
	ATP1A1-T804N_hPGK1_mScarlet-I_Donor	700 ng
	Supplementary figure 3
	eSpCas9(1.1)_No_FLAG_ATP1A1_G3	350 ng
	eSpCas9(1.1)_No_FLAG_ ATP1A1_G3_NPM1_G6_Dual_sgRNA	350 ng
	NPM1_mNeonGreen_Donor	700 ng
	ATP1A1-Q118R-N129D_hPGK1_mNeonGreen_Donor	700 ng
	ssODN_ ATP1A1-Q118R-N129D	5 pmol
	Supplementary figure 4
	eSpCas9(1.1)_No_FLAG_ATP1A1_G6	500 ng
	eSpCas9(1.1)_No_FLAG_EGFP	500 ng
	eSpCas9(1.1)_No_FLAG_ATP1A1_G7	350 ng
	eSpCas9(1.1)_No_FLAG_ATP1A1_G3	350 ng
	ATP1A1-T804N_hPGK1_EBFP_Donor	700 ng
	ATP1A1-Q118R-N129D_hPGK1_EGFP_Donor	700 ng
	Supplementary figure 5
	pCMV_ABE8e(TadA-8e V106W)	750 ng
	ATP1A1_G2_Gene-of-interest_Dual_sgRNA	250 ng
	Supplementary figure 6
	pCMV-PE2	750 ng
	ATP1A1_G6_T804N_pegRNA	250 ng
	ATP1A1_G4_Q118R_pegRNA	250 ng
	ATP1A1_G8_sgRNA	100 ng
	ATP1A1_G3_sgRNA	100 ng
	Supplementary figure 7
	pCMV-PEmax	750 ng
	ATP1A1_G6_T804N_pegRNA	250 ng
	ATP1A1_G4_Q118R_pegRNA	250 ng
	ATP1A1_G8_sgRNA	100 ng
	ATP1A1_G3_sgRNA	100 ng
	Supplementary table 1
	pCMV-PE2	750 ng
	ATP1A1_G4_Q118R_pegRNA	250 ng
	ATP1A1_G3_sgRNA	100 ng
	pUC19	100 ng
	Supplementary figure 8
	pCMV-PE2	750 ng
	ATP1A1_G4_Q118R_ Gene-of-interest_Dual_pegRNA	250 ng
	ATP1A1_G3_Gene-of-interest_Dual_sgRNA	100 ng
	Suplementary figure 9
	pCMV-PE2	750 ng
	pX330	750 ng
	ATP1A1_G6_T804N_ Gene-of-interest_Dual_pegRNA	250 ng
	ATP1A1_G4_Q118R_ Gene-of-interest_Dual_pegRNA	250 ng
	ATP1A1_G8_Gene-of-interest_Dual_sgRNA	100 ng
	ATP1A1_G3_Gene-of-interest_Dual_sgRNA	100 ng
	Supplementary figure 10
	pCMV-PE2	750 ng
	ATP1A1_G4_Q118R_EBFP_To_EGFP_Dual_pegRNA	250 ng
	pUC19	250 ng
	ATP1A1_G3_sgRNA	100 ng
	ATP1A1_G3_EBFP_Nick_Dual_sgRNA	100 ng
	eSpCas9(1.1)_No_FLAG_ATP1A1_G3_EBFP_Dual_sgRNA	500 ng
	ssODN_ ATP1A1_Q118R-N129D	5 pmol
	ssODN_EBFP-to-EGFP	5 pmol
	Supplementary figure 11
	pX330_ATP1A1_G7	350 ng
	pX330_AAVS1_T2	350 ng
	ATP1A1-T804N_hPGK1_mScarlet-I-TOSI_Donor	700 ng
	AAVS1_Puro_hPGK1_mScarlet-I-TOSI_Donor	700 ng
	Supplementary figures 12 - 15
	pCMV-PE2	750 ng
	ATP1A1_G4_Q118R_ MTOR_Dual_pegRNA	250 ng
	ATP1A1_G3_MTOR_Dual_sgRNA	100 ng
	Supplementary figure 16
	pCMV-PE2	750 ng
	ATP1A1_G6_T804N_MTOR_Dual_pegRNA	250 ng
	ATP1A1_G8_MTOR_Dual_sgRNA	100 ng
	ATP1A1_G4_Q118R_ MTOR_Dual_pegRNA	250 ng
	ATP1A1_G3_MTOR_Dual_sgRNA	100 ng
	Supplementary figures 17 and 20
	pX330_ATP1A1_G7	350 ng
	ATP1A1-T804N_hPGK1_mScarlet-I-TOSI_Donor	700 ng
	pCMV-PE2	750 ng
	ATP1A1_G4_Q118R_ MTOR_Dual_pegRNA	250 ng
	ATP1A1_G3_MTOR_Dual_sgRNA	100 ng
	Supplementary figure 18
	pCMV-PEmax	750 ng
	ATP1A1_G4_Q118R_pegRNA	250 ng
	ATP1A1_G4_Q118R_epegRNA(tevopreq1)	250 ng
	ATP1A1_G4_Q118R_v2_epegRNA(tevopreq1)	250 ng
	ATP1A1_G4_Q118R_v3_epegRNA(tevopreq1)	250 ng
	ATP1A1_G3_sgRNA	100 ng
	ATP1A1_G6_T804N_pegRNA	250 ng
	ATP1A1_G6_T804N_epegRNA(tevopreq1)	250 ng
	ATP1A1_G6_T804N_v2_epegRNA(tevopreq1)	250 ng
	ATP1A1_G6_T804N_v3_epegRNA(tevopreq1)	250 ng
	ATP1A1_G8_sgRNA	100 ng
	Supplementary figure 19
	pCMV-PEmax	750 ng
	pCMV-PEmax-P2A-hMLH1dn	750 ng
	ATP1A1_G4_Q118R_v2_ MTOR_Dual_epegRNA(tevopreq1)	250 ng
	ATP1A1_G3_MTOR_Dual_sgRNA	100 ng
	Supplementary figure 21
	pCMV-PEmax	750 ng
	ATP1A1_G4_Q118R_ MTOR_Dual_pegRNA	250 ng
	ATP1A1_G3_MTOR_Dual_sgRNA	100 ng
	pUC19	400 ng
	pEF1a-hMLH1dn	400 ng
	pcDNA3-Flag::UbvG08 I44A, deltaGG	400 ng
	Supplementary figures 22-24
	pX330_ATP1A1_G7	350 ng
	ATP1A1-T804N_hPGK1_EBFP_Donor	700 ng
	pCMV-PEmax	750 ng
	ATP1A1_G4_Q118R_pegRNA_EBFP_To_EGFP_epegRNA(tevopreq1)	250 ng
	pUC19	250 ng
	ATP1A1_G3_sgRNA	100 ng
	ATP1A1_G3_EBFP_Nick_Dual_sgRNA	100 ng
	Supplementary table 2
	pCMV-PEmax	750 ng
	ATP1A1_G4_Q118R_v2_ MTOR_F2108L_Dual_epegRNA(tevopreq1)	250 ng

## Sheet: Addgene vectors
		Supplementary information - Levesque et al. 2022
		Addgene vectors
		List of vectors submitted to Addgene
		Vector name	Addgene ID
		ATP1A1_G4_Q118R_Dual_pegRNA	173199
		ATP1A1_G6_T804N_Dual_pegRNA	173200
		ATP1A1_G2_Dual_sgRNA	173201
		ATP1A1_G3_Dual_sgRNA	173202
		eSpCas9(1.1)_No_FLAG_ATP1A1-G7	173203
		pX330_ATP1A1_G7	173204
		pX330_ATP1A1_G3_Dual_sgRNA	173205
		pX330_ATP1A1_G7_Dual_sgRNA	173206
		ATP1A1_T804N_hPGK1_mScarlet-I_Donor	173207
		ATP1A1_T804N_hPGK1_mScarlet-I-TOSI_Donor	173208
		ATP1A1_G4_Q118R_MTOR_E2419K_Dual_pegRNA	173209
		ATP1A1_G3_MTOR_Nick_Exon-53_Dual_sgRNA	173211
		ATP1A1_G4_Q118R_RUNX1_+4_T_to_G_Dual_pegRNA	173212
		ATP1A1_G4_Q118R_RUNX1_+1_ATGins_Dual_pegRNA	173213
		ATP1A1_G3_RUNX1_Nick-38_Dual_sgRNA	173214
		AAVS1_Puro_hPGK1_mScarlet-I-TOSI_Donor	178087
		AAVS1_Puro_hPGK1_EGFP_Donor	178088
		AAVS1_Puro_hPGK1_EBFP_Donor	178089
		eSpCas9(1.1)_No_FLAG_LMNA_G2	178090
		eSpCas9(1.1)_No_FLAG_NPM1_G6	178091
		LMNA_mScarlet-I_Donor	178092
		NPM1_mNeonGreen_Donor	178093
		ATP1A1_G3_EBFP_Nick_Dual_sgRNA	178094
		ATP1A1_G3_EGFP_Nick_Dual_sgRNA	178095
		ATP1A1_G3_MTOR_Nick_Exon-44_Dual_sgRNA	178096
		ATP1A1_G3_MTOR_Nick_Intron-45_Dual_sgRNA	178099
		ATP1A1_G4_Q118R_EBFP_to_EGFP_Dual_pegRNA	178100
		ATP1A1_G4_Q118R_MTOR_F2108L_Dual_pegRNA	178102
		ATP1A1_G4_Q118R_MTOR_I2017T_Dual_pegRNA	178103
		ATP1A1_G8_Dual_sgRNA	178104
		ATP1A1_G8_MTOR_Nick_Exon-44_Dual_sgRNA	178105
		ATP1A1_G8_MTOR_Nick_Intron-45_Dual_sgRNA	178106
		ATP1A1_G8_MTOR_Nick_Exon-53_Dual_sgRNA	178107
		ATP1A1_G6_T804N_MTOR_I2017T_Dual_pegRNA	178108
		ATP1A1_G6_T804N_MTOR_F2108L_Dual_pegRNA	178109
		ATP1A1_G6_T804N_MTOR_E2419K_Dual_pegRNA	178110
		ATP1A1_T804N_hPGK1_EBFP_Donor	187454
		ATP1A1_G4_Q118R_Std_Dual_epegRNA_tevopreQ1	187455
		ATP1A1_G4_Q118R_v2_Dual_epegRNA_tevopreQ1	187456
		ATP1A1_G6_T804N_Std_Dual_epegRNA_tevopreQ1	187457
		ATP1A1_G6_T804N_v1_Dual_epegRNA_tevopreQ1	187458
		ATP1A1_G4_Q118R_Std_BFP-to-EGFP_Dual_epegRNA_tevopreQ1	187459

## Sheet: ssODN sequences
		Supplementary information - Levesque et al. 2022
		ssODN sequences
		Sequences for ssODN donors used in this study
		ATP1A1-Q118R-N129D	CAATGTTACTGTGGATTGGAGCGATTCTTTGTTTCTTGGCTTATAGCATCAGAGCTGCTACAGAAGAGGAACCTCAAAACGATGACGTGAGTTCTGTAATTCAGCATATCGATTTGTAGTACACATCAGATATCTT
		ATP1A1-Q118R	AATGTTACTGTGGATTGGAGCGATTCTTTGTTTCTTGGCTTATAGCATCCGGGCTGCTACAGAAGAGGAACCTCAAAACGATAATGTGAGTTCTGGAATTCTCCATATGGATTTGTAGTACACATCAGATATCTTCTCCGTCTTTGTCTCCCAC
		ATP1A1-L800K	TTC CTG ATA TTT ATT ATT GCA AAC ATT CCA AAA CCA CTG GGG ACT GTC ACC ATC CTC TGC ATT GAC TTG GGC ACT GAC ATG GTG AGT GTC ACA ACA GTC ACA GAT GGA TCC TAG TGA GGT GTG AGC TGT GTC TTC ATT CAC TGG CAC
		ATP1A1-T804N	ATTATTGCAAACATTCCACTACCACTGGGGAATGTCACCATCCTCTGCATTGACTTGGGCACTGACATGGTGAGTGTCACAACAGTCACAGATCGATATCAGTGAGGTGTGAGCTGTGTCTTCATTCACTGGCAC
		EBFP_to_EGFP	GTCGTGCTGCTTCATGTGGTCGGGGTAGCGGCTGAAGCACTGCACGCCGTAGGTCAGGGTGGTCACGAGGGTGGGCCAGGGCACGGGCAGCTTGCCGGTG
		EGFP_to_EBFP	GTCGTGCTGCTTCATGTGGTCGGGGTAGCGGCTGAAGCACTGCACCCCGTGGCTCAGGGTGGTCACGAGGGTGGGCCAGGGCACGGGCAGCTTGCCGGTG

## Sheet: Primer sequences
		Supplementary information - Levesque et al. 2022
		Primer sequences
		Sequences for primers used in this study
		Primer	Sequence	PCR product length (bp)
		AAVS1-Out-Forward	CGGACCACTTTGAGCTCTACTG	1876
		AAVS1-Out-Reverse	ACCCCACAGTTGGAGGAGAATC
		ATP1A1-Ex4-Forward	GGATTAACATCTGCTCGTGCAGC	419
		ATP1A1-Ex4-Reverse	CACTTGTAAGAGCATCTACAACG
		ATP1A1-Ex17-Forward	CTTCTGGATGACAACTTTGCCTC	528
		ATP1A1-Ex17-Reverse	TTAACTGCTGCCTTGAAGAGTGG
		ATP1A1-Ex4-Out-Forward	GCAATTTGGCATTAATCCCTTGATC	1161
		ATP1A1-Ex4-Out-Reverse	GCTGGAAGGGAAAAGACAAGTTAG
		ATP1A1-Ex17-Out-Forward	AGACTACAGGGCGTGCATACAG	1618
		ATP1A1-Ex17-Out-Reverse	CCAATGCCTAACTCCATCCAAGTG
		NPM1-Out-Forward	AGAGCGGCAAGAAGTCAGAGTCG	1633
		NPM1-Out-Reverse	ACCAGCCTCTTAACATTTCCCAC
		EMX1-Forward	CCATCCCCTTCTGTGAATGT	639
		EMX1-Reverse	GGAGATTGGAGACACGGAGA
		FANCF-Forward	AGGAACACGGATAAAGACGCTGG	492
		FANCF-Reverse	AGTTGCTGCACCAGGTGGTAACG
		RNF2-Forward	GCCAAAAGTTTCCATCAAGCCTC	665
		RNF2-Reverse	CAGTCTTCCTTGGTGCCTTATCAG
		RUNX1-Forward	CATCACCAACCCACAGCCAAGG	601
		RUNX1-Reverse	CCAGCACAACTTACTCGCACTTGAC
		MTOR-Exon-44-Forward	GTGGCTTCTAAGTCTACCACGAC	604
		MTOR-Exon-44-Reverse	GAAATCTGACAAAGGCCTTGGGTC
		MTOR-Exon-45-Forward	GCTCCTGAGGAATATCTGCAGTC	596
		MTOR-Exon-45-Reverse	CCTCTGCTTGGATGTGATGACTTG
		MTOR-Exon-53-Forward	GCTATGACCCGAGAGAAGTTTCC	750
		MTOR-Exon-53-Reverse	GCGTGAGAACAGACTAATACATGCC
		EBFP-Forward	GACCGAATCACCGACCTCTCTC	646
		EBFP-Reverse	GATGGGGGTGTTCTGCTGGTAG
		MTOR-Exon-44-TOPO-Forward	GATTCTGAAGAACATGTGTGAGC	487
		MTOR-Exon-44-TOPO-Reverse	GTGGCAGAATATTTCTACAGGG
		MTOR-Exon-45-TOPO-Forward	TCAGCCTGGGGATTTTGCCTC	547
		MTOR-Exon-45-TOPO-Reverse	GACGGTGCTATGGACTGAATGC
		MTOR-Exon-53-TOPO-Forward	GGATCAGGACAGTTACAGCCTTC	609
		MTOR-Exon-53-TOPO-Reverse	CAGTTTTTGCAGAAAGGGGTCTTAC
		Sequences for primers used for translocation detection
		Primer	Sequence
		ATP1A1_Ex4_Der21_Step1_F	CCTATTGTTTGCCTGAACCCTGTG
		RUNX1_Der21_Step1_R	GGATAACTCAGACACAGGCATTCC
		ATP1A1_Ex4_Der21_Step2_F	GGATTAACATCTGCTCGTGCAGC
		RUNX1_Der21_Step2_R	CCAGCACAACTTACTCGCACTTGAC
		ATP1A1_Ex17_Der2_Step1_F	ACGGTGTGAATGACTCTCCAGC
		EMX1_Der2_Step1_R	GGGACACTGGGGATCACTAAACTAC
		ATP1A1_Ex17_Der2_Step2_F	CTTCTGGATGACAACTTTGCCTC
		EMX1_Der2_Step2_R	GGAGATTGGAGACACGGAGA
		ATP1A1_Ex17_Der21_Step1_F	ACGGTGTGAATGACTCTCCAGC
		RUNX1_Der21_Step1_R	GGATAACTCAGACACAGGCATTCC
		ATP1A1_Ex17_Der21_Step2_F	CTTCTGGATGACAACTTTGCCTC
		RUNX1_Der21_Step2_R	CCAGCACAACTTACTCGCACTTGAC

## Sheet: Large insertion sequences
		Supplementary information - Levesque et al. 2022
		Large insertion sequences
		Large insertion sequences identified in this study
		Figure 3 - Single K562 cell-derived clones
		MTOR-I2017T clone 10 (289 bp insertion)	GGCCATCCTCTGGCATGAGATGTGGCCATCCTCTGGCATGAGATGTGGCCATCCTCTGGCATGAGATGTGGCCATCCTCTGGCATGAGATGTGGCATGAAGGCCACGAGTGGCCATCCTCTGGCATGAGATGTGGCCATCCTCTGGCATGAGATGTGGCCATCCTCTGGCATGAGATGTGGCCATCCTCTGGCATGAGATGTGGCATGAAGGCCACGAGTGGCCATCCTCTGGCATGAGATGTGGCCATCCTCTGGCATGAGATGTGGCCATCCTCTGGCATGAGATGT
		MTOR-I2017T clone 13 (140 bp insertion)	CATGAGATGGTTAGCTGATTCTTGGTGCTTCTCTCCTTCTTCTCTTGGCTTCAGGTGAGCGAGGAGCTGATCCGAGTGGCCATCCTCTGGCATGAGATGTGGCATGAAGGCCTGGCATGAGATGTGGCATGAAGGCCTGG
		MTOR-I2017T clone 17 (96 bp insertion)	TGACACGAGTGGCCATCCTCTGGCATGAGATGTGGCATGAAGGCCTGGTGACACGAGTGGCCATCCTCTGGCATGAGATGTGGCATGAAGGCCTGG
		MTOR-I2017T clone 18 (396 bp insertion)	TCCTCTGGCATGAGATGTGGCATGATCCTCTGGCATGAGATGTGGCATGATCCTCTGGCATGAGATGTGGCATGAAACAGGATCTCGCTCTGCCATCTCACTCTGCATCTGCACTGGTGCAGTAAGAGCTCACTGCAGCCTTGACCTCCTGTGATCCTCCCACCTCAGCCTCCTGAGTAGCTGGGACTACAGATGCACATCACTACACTCATCTGTCGTTTTTTTTCTTTTTGTAGAGACAGGGTCTTGCTGTGTTGCCCAGGCTGGTCTTAAACTCCTGGGCTCAAATGACCTGACACGAGTGGCCATCCTCTGGCATGAGATGTGGCATGATCCTCTGGCATGAGATGTGGCATGATCCTCTGGCATGAGATGTGGCATGATCCTCTGGCATGA
		MTOR-E2419K clone 10 (250 bp insertion)	AGAGCACAAGGGTGCTGCGAGAGCACAAGGACAGTGTCATGGCCGAGAGCACAAGGACAGTGTCATGGCCGTGCTGGTGCTGCGAGAGCACAAGGACAGTGTGATGGAGGTGCTGCGAGAGCACAAGGACAGTGTCATGGCCGAGAGCACAAGGACAGTGTCATGGCCGTGCTGGTGCTGCGAGAGCACAAGGACAGTGTCATGGCCGTGCTGGAGGTGCTGCGAGAGCACAAGGACAGTGTCATGGCCG
		MTOR-E2419K clone 17 (1003 bp insertion)	ATGGAGGTGCTGCGAGAGCACAAGGACAGTGTCATGGCCGTGCGAGAGCACAAGGACAGTGTCATGGCCGTGATGGAGGTGCTGCGAGAGCACAAGGACAGTGTCATGGCCGTGCGAGAGCACAAGGACAGTGTCATGGCCGTGATGGAGGTGCTGCGAGAGCACAAGGACAGTGTCATGGCCGTGCGAGAGCACAAGGACAGTGTCATGGCCGTACAGTGTCATGGCCGTGCGAGAGCACAAGGACAGTGTCATGGCCGTGATGGAGGTGCTGCGAGAGCACAAGGACAGTGTCATGGCCGTGCGAGAGCACAAGGACAGTGTCATGGCCGTGATGGAGGTGCTGCGAGAGCACAAGGACAGTGTCATGGCCGTGCGAGAGCACAAGGACAGTGTCAT…
		Supplementary figure 20 - HeLa S3
		Bulk HeLa MTOR-S2035T population (80 bp insertion)	AGATGTGGCATGAAGGCCTGAGATGTGGCATGAAGGCCTGAGATGTGGCATGAAGGCCTGAGATGTGGCATGAAGGCCTG
		Bulk HeLa MTOR-S2035T population (100 bp insertion)	AGATGTGGCATGAAGGCCTGAGATGTGGCATGAAGGCCTGAGATGTGGCATGAAGGCCTGAGATGTGGCATGAAGGCCTGAGATGTGGCATGAAGGCCTG
		Bulk HeLa MTOR-S2035T population (128 bp insertion)	ATGTGGCATGAAGGCATGTGGCATGAAGGCATGAGATGTGGCATGAAGGCATGTGGCATGAAGGCCTGGCATGAAGGCATGTGGCATGAAGGCATGAGATGTGGCATGAAGGCATGTGGCATGAAGGC
		Bulk HeLa MTOR-F2108L population (52 bp insertion)	CAAAGCAGCTGCCTCAGGTAGGATCTCAAAGCAGCTGCCTCAGGTAGGATCT
		Bulk HeLa MTOR-F2108L population (108 bp insertion)	AAGCAGCTGCCTCAGGTAGGATCTTCAAAGCAGCTGCCTCAGGTAGGATCTTCAAAGCAGCTGCCTCAGGTAGGATCTTCAAAGCAGCTGCCTCAGGTAGGATCTTCA
		Bulk HeLa MTOR-F2108L population (659 bp insertion)	CGGTACCAAGGTCGGGCAGGAAGAGGGCCTATTTCCCATGATTCCTTCATATTTGCATATACGATACAAGGCTGTTAGAGAGATAATTAGAATTAATTTGACTGTAAACACAAAGATATTAGTACAAAATACGTGACGTAGAAAGTAATAATTTCTTGGGTAGTTTGCAGTTTTAAAATTATGTTTTAAAATGGACTATCATATGCTTACCGTAACTTGAAAGTATTTCGATTTCTTGGCTTTATATATCTTGTGGAAAGGACGAAACACCGCAGCTGTGTTGCGACGAATCTCAAAGCAGCTGCCTCAGGTACCTCTCTACGTCGACTGGATCCGGTACCAAGGTCGGGCAGGAAGAGGGCCTATTTCCCATGATTCCTTCATATTTGCATATACGAT…

## Sheet: Translocation sequences
		Supplementary information - Levesque et al. 2022
		Translocation sequences
		Translocation sequences identified in bulk population of K562 cells
		Derivative chromosome 2: ATP1A1 exon 17 translocation with EMX1	TTGCCTCAATTGTGACTGGAGTAGAGGAAGGTGAGAGCTATTTAAGGTGTACACCAAGATCTTATTCAGATACTGCCCATTAGCATCCATTTCTGTATACTTCTTGGATATGTTCAGTTTCCAGTGTGCTTGTCTCATAAGCTAACAGTAAAAAATCTTGGTTTTCATAGGTCGTCTGATCTTTGATAACTTGAAGAAATCCATTGCTTATACCTTAACCAGTAACATTCCCGAGATCACCCCGTTCCTGATATTTATAAAATAAGGAAGGGACAATTACTTAGGCCATTCAGGCAAACACAGGAGACATTTGGCAATGAAGTAAAACAGATAATAGCAAATTGGTTTTGTTTTAAGGTTTAGGGCCCTTTCACCCTATGTTACGGTTAGAGGAGGGTT…
		Derivative chromosome 21: ATP1A1 exon 17 translocation with RUNX1	TTTGCCTCAATTGTGACTGGAGTAGAGGAAGGTGAGAGCTATTTAAGGTGTACACCAAGATCTTATTCAGATACTGCCCATTAGCATCCATTTCTGTATACTTCTTGGATATGTTCAGTTTCCAGTGTGCTTGTCTCATAAGCTAACAGTAAAAAATCTTGGTTTTCATAGGTCGTCTGATCTTTGATAACTTGAAGAAATCCATTGCTTATACCTTAACCAGTAACATTCCCGAGATCACCCCGTTCCTGATATTTATTATTGCAAACATTCCACTACCTCTGGGTGCTTCATGAGAGGTGAGTACATGCTGGTCTTGTAATATCTACTTTTGCTCAGCTTTGCCTGTAATGAAATGGCAGCTTGTTTCACCTCGGTGCAGAGATGCCTCGGTGCCTG…
