# Supplementary material for: Marker-free co-selection for successive rounds of prime editing in human cells
Source: Nat Commun. 2022 Oct 7;13:5909. doi: 10.1038/s41467-022-33669-z (PMC9546848; doi:10.1038/s41467-022-33669-z)
Supplement: Supplementary file 6 — Source Data file [file 41467_2022_33669_MOESM6_ESM.xlsx]

## Sheet: Figure 1
	Source data file - Levesque et al. 2022
	Figure 1c
		% PE at Gene of interest
		RNF2 +5G to T		RNF2 +1 GTA ins		RUNX1 +4 T to G		RUNX1 +1 ATG ins		FANCF +5 G to T		FANCF +6 G del		EMX1 +1 G to C		EMX1 +4-6 GGG del
		Exp1	Exp2	Exp1	Exp2	Exp1	Exp2	Exp1	Exp2	Exp1	Exp2	Exp1	Exp2	Exp1	Exp2	Exp1	Exp2
	Before selection	7	5	14.9	17.8	30	32	34.2	31.2	25	21	38	40.4	37	40	1.5	1.8
	Untreated	5	4	12.1	14.4	27	27	28.2	26.3	20	21	25.3	28.3	35	34	0.6	1.2
	Ouabain	32	33	46.8	52.2	71	71	80	74.9	59	65	69	70.5	57	62	7.8	7.5
		% Indels at Gene of interest
		RNF2 +5G to T		RNF2 +1 GTA ins		RUNX1 +4 T to G		RUNX1 +1 ATG ins		FANCF +5 G to T		FANCF +6 G del		EMX1 +1 G to C		EMX1 +4-6 GGG del
		Exp1	Exp2	Exp1	Exp2	Exp1	Exp2	Exp1	Exp2	Exp1	Exp2	Exp1	Exp2	Exp1	Exp2	Exp1	Exp2
	Before selection	1.8	1.7	0.6	0	2.2	4.5	3.1	3.4	6.9	5.2	6	5.5	1.7	0.1	1	0.3
	Untreated	1.3	1.8	0.2	0.2	2.3	3.4	1.9	3.7	6.2	5.1	3.3	4.4	1.5	1.1	1.6	0.8
	Ouabain	8.8	3.3	2.7	2	7.3	8.6	6.8	8.1	23.1	20.4	16.1	17	2	2.3	0.5	0.1
		% PE at ATP1A1 (T804N)
		RNF2 +5G to T		RNF2 +1 GTA ins		RUNX1 +4 T to G		RUNX1 +1 ATG ins		FANCF +5 G to T		FANCF +6 G del		EMX1 +1 G to C		EMX1 +4-6 GGG del
		Exp1	Exp2	Exp1	Exp2	Exp1	Exp2	Exp1	Exp2	Exp1	Exp2	Exp1	Exp2	Exp1	Exp2	Exp1	Exp2
	Before selection	6.5	7.5	4	7	7	6.5	8	6	7.5	6	5	6	9	10.5	7.5	7
	Untreated	6.5	4	4.5	4	4	5	2.5	3.5	5.5	4.5	2	2.5	6.5	6.5	5	5
	Ouabain	72.5	72.5	73.5	76	72	75	73	71.5	71	73	64	66.5	73.5	77.5	73.5	72.5
		% Indels at ATP1A1
		RNF2 +5G to T		RNF2 +1 GTA ins		RUNX1 +4 T to G		RUNX1 +1 ATG ins		FANCF +5 G to T		FANCF +6 G del		EMX1 +1 G to C		EMX1 +4-6 GGG del
		Exp1	Exp2	Exp1	Exp2	Exp1	Exp2	Exp1	Exp2	Exp1	Exp2	Exp1	Exp2	Exp1	Exp2	Exp1	Exp2
	Before selection	3.3	2.7	1.9	3.5	1.9	5.7	2.1	3.1	2.2	3.4	1.8	3.7	2.6	3.8	2.7	2.3
	Untreated	2.5	4.3	2.8	2.2	2.2	2.9	6	2	2.1	1.7	1.3	2.7	2.5	3.1	2.7	3.3
	Ouabain	10.5	12	10.6	11.7	10.1	11	11	10.4	9.9	14.8	8.4	9.4	11.1	11.4	10.1	11
	Figure 1d
		% PE at Gene of interest
		RNF2 +5G to T		RNF2 +1 GTA ins		RUNX1 +4 T to G		RUNX1 +1 ATG ins		FANCF +5 G to T		FANCF +6 G del		EMX1 +1 G to C		EMX1 +4-6 GGG del
		Exp1	Exp2	Exp1	Exp2	Exp1	Exp2	Exp1	Exp2	Exp1	Exp2	Exp1	Exp2	Exp1	Exp2	Exp1	Exp2
	Before selection	7	5	27.2	11.4	37	36	35.3	33.8	16	21	31.1	32.6	36	34	0.9	1.3
	Untreated	5	3	19.6	11.7	30	33	30.5	30.2	12	20	21.7	26.4	36	32	0.5	1.2
	Ouabain	36	36	56.3	50	71	73	79.9	82.9	61	68	64.8	64.3	61	63	6.8	7.1
		% Indels at Gene of interest
		RNF2 +5G to T		RNF2 +1 GTA ins		RUNX1 +4 T to G		RUNX1 +1 ATG ins		FANCF +5 G to T		FANCF +6 G del		EMX1 +1 G to C		EMX1 +4-6 GGG del
		Exp1	Exp2	Exp1	Exp2	Exp1	Exp2	Exp1	Exp2	Exp1	Exp2	Exp1	Exp2	Exp1	Exp2	Exp1	Exp2
	Before selection	2.2	2.9	1.3	1.3	3.7	3.1	3.6	3.9	8	6.8	8.9	5.4	0.6	1.1	1	0.8
	Untreated	1.5	1.1	0.2	2	4.2	2.9	2.4	2.3	5.6	6.1	6.5	4.6	0.9	0.5	1.9	0.5
	Ouabain	4.1	4.3	2.6	1	8.1	6.4	7.5	6.1	29.1	23.9	21.3	18.9	1.7	1.9	0.6	0.5
		% PE at ATP1A1 (Q118R)
		RNF2 +5G to T		RNF2 +1 GTA ins		RUNX1 +4 T to G		RUNX1 +1 ATG ins		FANCF +5 G to T		FANCF +6 G del		EMX1 +1 G to C		EMX1 +4-6 GGG del
		Exp1	Exp2	Exp1	Exp2	Exp1	Exp2	Exp1	Exp2	Exp1	Exp2	Exp1	Exp2	Exp1	Exp2	Exp1	Exp2
	Before selection	6.5	5.5	10.5	4.5	9	8	5.5	5.5	3	4	5	5.5	6	4	1.5	4.5
	Untreated	5	4	8	4	4.5	6.5	3.5	4	1	2.5	1.5	4	5.5	4	1	4
	Ouabain	75	73.5	80.5	77	70	80	75	78	67	73.5	76.5	71.5	77.5	76.5	65.5	74
		% Indels at ATP1A1
		RNF2 +5 G to T		RNF2 +1 GTA ins		RUNX1 +4 T to G		RUNX1 +1 ATG ins		FANCF +5 G to T		FANCF +6 G del		EMX1 +1 G to C		EMX1 +4-6 GGG del
		Exp1	Exp2	Exp1	Exp2	Exp1	Exp2	Exp1	Exp2	Exp1	Exp2	Exp1	Exp2	Exp1	Exp2	Exp1	Exp2
	Before selection	1.7	3.9	2.7	1.7	1.7	4.1	1.9	1.4	2.1	2	1.6	3.3	3.1	2.2	0.4	2.3
	Untreated	1.9	0.8	2.7	0.9	1.5	1.2	1.8	1.3	1.1	1.4	1.7	2.6	1.3	0.8	2.8	1.1
	Ouabain	8.9	7.7	9.1	7.5	8	9.5	8.6	7.6	8	7.5	8.6	7.4	7.7	7.2	8	7.3

## Sheet: Figure 2
		Figure 2b
			% PE at Gene of interest B
			RNF2 +5G to T		RNF2 +1 GTA ins		FANCF +5 G to T		FANCF +6 G del		EMX1 +1 G to C		EMX1 +4-6 GGG del
			Exp1	Exp2	Exp1	Exp2	Exp1	Exp2	Exp1	Exp2	Exp1	Exp2	Exp1	Exp2
		Before selection	9	9	18.1	16.8	23	27	36.5	40.2	31	34	1	0.8
		Untreated	3	4	13.3	11.1	19	23	19.4	20.4	25	30	0.6	0.3
		Ouabain	36	38	48	50.4	64	68	58	62.2	53	59	7.2	5.7
			% Indels at Gene of interest B
			RNF2 +5G to T		RNF2 +1 GTA ins		FANCF +5 G to T		FANCF +6 G del		EMX1 +1 G to C		EMX1 +4-6 GGG del
			Exp1	Exp2	Exp1	Exp2	Exp1	Exp2	Exp1	Exp2	Exp1	Exp2	Exp1	Exp2
		Before selection	1.9	1.2	1.5	0.3	8.2	7.3	6.9	6.4	1.8	0.8	1.3	1.5
		Untreated	3.8	1.2	1	0.4	5.7	6.9	4.3	3.2	1.6	0.8	1.2	0.8
		Ouabain	5.3	3.1	2.4	2.9	22.6	22.6	17.5	19.7	1.2	1.2	0.6	1.4
			% PE at RUNX1 (+1 ATG ins)
			RNF2 +5G to T		RNF2 +1 GTA ins		FANCF +5 G to T		FANCF +6 G del		EMX1 +1 G to C		EMX1 +4-6 GGG del
			Exp1	Exp2	Exp1	Exp2	Exp1	Exp2	Exp1	Exp2	Exp1	Exp2	Exp1	Exp2
		Before selection	80.6	76.6	82.6	77.4	81.3	76.8	82.7	77.4	81	78.2	82.3	77.3
		Untreated	83.1	74	82.2	73.1	82.6	74.2	82.7	75.7	82.6	74	81.8	74.9
		Ouabain	84.4	75.2	84	73.1	83.5	70.5	82	71.4	83.1	71.6	83.9	71.6
			% Indels at RUNX1
			RNF2 +5 G to T		RNF2 +1 GTA ins		FANCF +5 G to T		FANCF +6 G del		EMX1 +1 G to C		EMX1 +4-6 GGG del
			Exp1	Exp2	Exp1	Exp2	Exp1	Exp2	Exp1	Exp2	Exp1	Exp2	Exp1	Exp2
		Before selection	7.3	6.1	6.4	5.8	7.2	6.3	6.5	5.5	7.2	5.8	6.6	5.8
		Untreated	7.8	6.3	9.2	6.7	8.6	6.4	7.7	6.7	7.9	6.7	8.4	6
		Ouabain	8.5	7.7	7.7	7.4	8.9	8.1	10.5	8.2	8.5	8.2	8.1	8.1
		Figure 2c
			% PE at Gene of interest B
			RNF2 +5G to T		RNF2 +1 GTA ins		RUNX1 +4 T to G		RUNX1 +1 ATG ins		FANCF +5 G to T		FANCF +6 G del
			Exp1	Exp2	Exp1	Exp2	Exp1	Exp2	Exp1	Exp2	Exp1	Exp2	Exp1	Exp2
		Before selection	5	7	18.5	22.1	36	40	31.4	37.2	26	32	43.6	43.8
		Untreated	0	5	14.6	15	30	35	24.9	28.6	19	23	20.1	23.9
		Ouabain	28	33	52.2	52.2	71	72	75.5	78	64	62	56.7	63.3
			% Indels at Gene of interest B
			RNF2 +5G to T		RNF2 +1 GTA ins		RUNX1 +4 T to G		RUNX1 +1 ATG ins		FANCF +5 G to T		FANCF +6 G del
			Exp1	Exp2	Exp1	Exp2	Exp1	Exp2	Exp1	Exp2	Exp1	Exp2	Exp1	Exp2
		Before selection	1.5	1	1.3	0.5	1.1	1.8	1.4	2.5	9.2	9	7.2	7.7
		Untreated	4.1	0.8	1	0.2	2.2	1	1.7	1.7	6.4	5.6	4	4.4
		Ouabain	4	2.5	2.4	2.4	7.4	5.7	5.3	5.8	20.7	20.4	21.6	15.4
			% PE at EMX1 (+1 G to C)
			RNF2 +5G to T		RNF2 +1 GTA ins		RUNX1 +4 T to G		RUNX1 +1 ATG ins		FANCF +5 G to T		FANCF +6 G del
			Exp1	Exp2	Exp1	Exp2	Exp1	Exp2	Exp1	Exp2	Exp1	Exp2	Exp1	Exp2
		Before selection	57	61	58	62	59	64	63	63	59	60	59	63
		Untreated	60	60	59	60	59	59	59	61	58	58	58	57
		Ouabain	56	66	54	62	57	61	50	64	52	63	58	65
			% Indels at EMX1
			RNF2 +5 G to T		RNF2 +1 GTA ins		RUNX1 +4 T to G		RUNX1 +1 ATG ins		FANCF +5 G to T		FANCF +6 G del
			Exp1	Exp2	Exp1	Exp2	Exp1	Exp2	Exp1	Exp2	Exp1	Exp2	Exp1	Exp2
		Before selection	2.2	2.7	3.8	3.5	1	2.4	1.7	3.7	2.9	4.2	1.5	3.8
		Untreated	2	2.7	2.4	2.7	2.1	2.6	1.8	2.8	1.5	2.3	2.7	2.4
		Ouabain	2.5	4.8	2.9	3.5	3	4.1	2.3	3.2	1.9	4.1	2.7	4

## Sheet: Figure 3
		Figure 3b
			% PE at MTOR
			I2017T		A2020V		S2035T		F2108L		E2419K		L2431P
			Exp1	Exp2	Exp1	Exp2	Exp1	Exp2	Exp1	Exp2	Exp1	Exp2	Exp1	Exp2
		Before selection	3.5	3	0	1	2	2	12	10	21	16	0.5	0.5
		Untreated	4.5	3.5	0	0	1.5	1.5	9	7	24	15	0	1
		Ouabain	38.5	37	6	7	9	6	58	60	87	80	12	17.5
			% Indels at MTOR
			I2017T		A2020V		S2035T		F2108L		E2419K		L2431P
			Exp1	Exp2	Exp1	Exp2	Exp1	Exp2	Exp1	Exp2	Exp1	Exp2	Exp1	Exp2
		Before selection	2.2	1	1.2	0.3	0.7	0.4	1.3	1.4	3.3	3.2	0.7	0.5
		Untreated	1.9	0.6	1.8	0.1	0.7	0.3	1.1	1	2.3	1.5	1.5	0.4
		Ouabain	6.5	4.8	1.9	1.1	7.3	6.9	5.9	5.4	5.8	5.2	8.1	8.5
			% PE at ATP1A1 (Q118R)
			I2017T		A2020V		S2035T		F2108L		E2419K		L2431P
			Exp1	Exp2	Exp1	Exp2	Exp1	Exp2	Exp1	Exp2	Exp1	Exp2	Exp1	Exp2
		Before selection	3.5	4	1.5	1	5.5	4	4.5	2.5	2.5	1.5	4.5	3.5
		Untreated	2	1	1	0.5	2.5	1.5	3	2	1	0.5	2	2.5
		Ouabain	76.5	72	67	63	68.5	70	74.5	75	69.5	62.5	74	75
			% Indels at ATP1A1
			I2017T		A2020V		S2035T		F2108L		E2419K		L2431P
			Exp1	Exp2	Exp1	Exp2	Exp1	Exp2	Exp1	Exp2	Exp1	Exp2	Exp1	Exp2
		Before selection	2.3	1.3	1.2	2.2	2.1	2	2.1	1.8	1	1.1	1.2	1.2
		Untreated	1.2	4.6	0.7	1.8	1.2	0.9	1.8	0.9	1.6	1.2	1.5	0.5
		Ouabain	5.9	6.1	5.4	5.7	6.5	6.8	6.9	7.3	5.9	5.5	6	5.6

## Sheet: Supplementary Fig. 6
		Supplementary figure 6c
			% PE at ATP1A1
			PE3-Q118R			PE3-T804N
			Exp1	Exp2	Exp3	Exp1	Exp2	Exp3
		Before selection	6.5	9	11	7.5	11.5	18.5
		Untreated	5	7	8	3	7.5	9
		Ouabain	82	76.5	78.5	81	78.5	78
			% Indels at ATP1A1
			PE3-Q118R			PE3-T804N
			Exp1	Exp2	Exp3	Exp1	Exp2	Exp3
		Before selection	3.2	2.5	3.2	2.6	5.1	5.4
		Untreated	3.7	2.7	4	1.7	4.4	4.7
		Ouabain	8	9.8	9.7	9.8	13.8	12.8

## Sheet: Supplementary Fig. 7
		Supplementary figure 7a
			% PE at ATP1A1
			PE3-Q118R		PE3-T804N
			Exp1	Exp2	Exp1	Exp2
		Before selection	21	22.5	23.5	24.5
		Untreated	16	17	10.5	10.5
		Ouabain	87	80	81	81
			% Indels at ATP1A1
			PE3-Q118R		PE3-T804N
			Exp1	Exp2	Exp1	Exp2
		Before selection	3.7	3.6	9	8.1
		Untreated	4.3	3.5	5	4.6
		Ouabain	11	8.4	15.7	13.4
		Supplementary figure 7c
			% PE at ATP1A1
			PE3-Q118R		PE3-T804N
			Exp1	Exp2	Exp1	Exp2
		Before selection	24.5	14.5	81	80.5
		Untreated	15.5	7	76	78
		Ouabain	91	85	85.5	88
			% Indels at ATP1A1
			PE3-Q118R		PE3-T804N
			Exp1	Exp2	Exp1	Exp2
		Before selection	4.2	2.4	9.6	11.3
		Untreated	2.7	1.7	7.6	7.3
		Ouabain	8	8.3	10.7	10.3

## Sheet: Supplementary Fig. 8
		Supplementary figure 8b
			% PE at Gene of interest
			RNF2 +5G to T		RNF2 +1 GTA ins		RUNX1 +4 T to G		RUNX1 +1 ATG ins		FANCF +5 G to T		FANCF +6 G del		EMX1 +1 G to C		EMX1 +4-6 GGG del
			Exp1		Exp1		Exp1		Exp1		Exp1		Exp1		Exp1		Exp1
		Before selection	0		3.6		6		2.8		1		1.5		5		0
		Untreat	0		4.7		5		2.1		1		0.9		1		0
		Ouabain	31		55.7		30		43.2		26		8.7		48		0.3
			% Indels at Gene of interest
			RNF2 +5G to T		RNF2 +1 GTA ins		RUNX1 +4 T to G		RUNX1 +1 ATG ins		FANCF +5 G to T		FANCF +6 G del		EMX1 +1 G to C		EMX1 +4-6 GGG del
			Exp1		Exp1		Exp1		Exp1		Exp1		Exp1		Exp1		Exp1
		Before selection	0		0		1.4		1.7		1.7		0.8		0.9		1.2
		Untreat	0.6		0.5		1.8		5.3		3.5		2		1.5		0.5
		Ouabain	9		6.1		17.9		17.2		10.2		13		0.6		1.2
			% PE at ATP1A1
			RNF2 +5G to T		RNF2 +1 GTA ins		RUNX1 +4 T to G		RUNX1 +1 ATG ins		FANCF +5 G to T		FANCF +6 G del		EMX1 +1 G to C		EMX1 +4-6 GGG del
			Exp1		Exp1		Exp1		Exp1		Exp1		Exp1		Exp1		Exp1
		Before selection	0		0		0		0		0		0		0		0
		Untreat	0		0		0		0		0		0		0		0.5
		Ouabain	56		61.5		54.5		45.5		50.5		51.5		56		65
			% Indels at ATP1A1
			RNF2 +5G to T		RNF2 +1 GTA ins		RUNX1 +4 T to G		RUNX1 +1 ATG ins		FANCF +5 G to T		FANCF +6 G del		EMX1 +1 G to C		EMX1 +4-6 GGG del
			Exp1		Exp1		Exp1		Exp1		Exp1		Exp1		Exp1		Exp1
		Before selection	0.5		1.6		1.1		1.1		1.4		0.8		0.9		0.9
		Untreat	0.2		1		0.5		3.6		0		0.7		0.4		0
		Ouabain	9.3		12.2		11.4		10.5		9.8		5		13.8		10.2
		Supplementary figure 8c
			% PE at Gene of interest
			RNF2 +5G to T		RNF2 +1 GTA ins		RUNX1 +4 T to G		RUNX1 +1 ATG ins		FANCF +5 G to T		FANCF +6 G del		EMX1 +1 G to C		EMX1 +4-6 GGG del
			Exp1		Exp1		Exp1		Exp1		Exp1		Exp1		Exp1		Exp1
		Before selection	3		12		11		9.6		3		5.4		10		0
		Untreat	0		10.6		15		9.8		2		1.6		10		0.1
		Ouabain	32		33.9		59		45.4		27		37.4		24		4.1
			% Indels at Gene of interest
			RNF2 +5G to T		RNF2 +1 GTA ins		RUNX1 +4 T to G		RUNX1 +1 ATG ins		FANCF +5 G to T		FANCF +6 G del		EMX1 +1 G to C		EMX1 +4-6 GGG del
			Exp1		Exp1		Exp1		Exp1		Exp1		Exp1		Exp1		Exp1
		Before selection	2.6		0.4		1.5		0.2		0.1		0.4		0.8		1
		Untreat	1.5		0.1		0.7		0.8		0.3		3.8		0.9		1.1
		Ouabain	16.3		6.5		6.7		5.9		16.6		4.5		5.8		0.6
			% PE at ATP1A1
			RNF2 +5G to T		RNF2 +1 GTA ins		RUNX1 +4 T to G		RUNX1 +1 ATG ins		FANCF +5 G to T		FANCF +6 G del		EMX1 +1 G to C		EMX1 +4-6 GGG del
			Exp1		Exp1		Exp1		Exp1		Exp1		Exp1		Exp1		Exp1
		Before selection	3		1.5		2		3.5		3.5		4.5		2		2.5
		Untreat	0		0		1		1.5		0		0		1		0.5
		Ouabain	55.5		42.5		44.5		45		45.5		41.5		54		39.5
			% Indels at ATP1A1
			RNF2 +5G to T		RNF2 +1 GTA ins		RUNX1 +4 T to G		RUNX1 +1 ATG ins		FANCF +5 G to T		FANCF +6 G del		EMX1 +1 G to C		EMX1 +4-6 GGG del
			Exp1		Exp1		Exp1		Exp1		Exp1		Exp1		Exp1		Exp1
		Before selection	1.5		1.2		1.5		1.4		1.8		1.6		2.6		1.8
		Untreat	1		1.1		1		0.6		1.1		1		1.6		1.3
		Ouabain	15.3		14.6		11.5		10.3		14.8		9.9		14.6		11.5

## Sheet: Supplementary Fig. 16
		Supplementary figure 16b
			% PE at MTOR A
			E2419K		F2108L		I2017T
			Exp1	Exp2	Exp1	Exp2	Exp1	Exp2
		Before selection	25	25	18	18	4.5	8.5
		Untreated	24	23	14	12	4	8
		Ouabain	86	87	58	65	34.5	42.5
			% Indels at MTOR A
			E2419K		F2108L		I2017T
			Exp1	Exp2	Exp1	Exp2	Exp1	Exp2
		Before selection	5.5	3.5	2.8	3.8	1.3	4.1
		Untreated	5.5	3.8	4.1	4.3	1.2	2.6
		Ouabain	5.4	5.9	8.1	8	7.1	6.5
			% PE at ATP1A1 (T804N)
			E2419K		F2108L		I2017T
			Exp1	Exp2	Exp1	Exp2	Exp1	Exp2
		Before selection	3.5	3.5	10.5	7.5	6	9
		Untreated	1.5	2	4.5	4	4.5	7
		Ouabain	66.5	69	75	76.5	72	79.5
			% Indels at ATP1A1
			E2419K		F2108L		I2017T
			Exp1	Exp2	Exp1	Exp2	Exp1	Exp2
		Before selection	3.1	2.6	4.5	3.5	4.1	4
		Untreated	3.8	2.5	3.8	2.1	4.9	3.6
		Ouabain	9.1	8.6	11.3	10.2	9.6	10.8
		Supplementary figure 16c
			% PE at MTOR B
			E2419K-A + F2108L-B		E2419K-A + I2017T-B		F2108L-A + E2419K-B		F2108L-A + I2017T-B
			Exp1	Exp2	Exp1	Exp2	Exp1	Exp2	Exp1	Exp2
		Before selection	17	18	6	7.5	29	29	9.5	9.5
		Untreated	13	12	4	4.5	31	32	7.5	9
		Ouabain	56	58	30.5	33.5	86	87	41	41.5
			% Indels at MTOR B
			E2419K-A + F2108L-B		E2419K-A + I2017T-B		F2108L-A + E2419K-B		F2108L-A + I2017T-B
			Exp1	Exp2	Exp1	Exp2	Exp1	Exp2	Exp1	Exp2
		Before selection	1.9	1.6	2.7	2.8	6.2	4.3	2.8	3.1
		Untreated	1.3	0.8	1.9	2	4.2	4.9	2.4	2.2
		Ouabain	6.3	5.8	5.7	6.6	7	6	5.7	5.7
			% PE at MTOR A
			E2419K-A + F2108L-B		E2419K-A + I2017T-B		F2108L-A + E2419K-B		F2108L-A + I2017T-B
			Exp1	Exp2	Exp1	Exp2	Exp1	Exp2	Exp1	Exp2
		Before selection	89	88	89	89	52	52	54	52
		Untreated	88	87	88	86	44	46	46	45
		Ouabain	88	87	88	87	53	54	55	52
			% Indels at MTOR A
			E2419K-A + F2108L-B		E2419K-A + I2017T-B		F2108L-A + E2419K-B		F2108L-A + I2017T-B
			Exp1	Exp2	Exp1	Exp2	Exp1	Exp2	Exp1	Exp2
		Before selection	7.3	6.4	7	6.6	8.3	8	6.6	8.1
		Untreated	10.4	11.3	11.7	12.3	9.5	9.2	9.9	9.9
		Ouabain	12.6	12.6	11	12.1	14.5	11.8	11.6	12.7

## Sheet: Supplementary Fig. 17
		Supplementary figure 17d
			% PE at MTOR
			I2017T		A2020V		S2035T		F2108L		E2419K		L2431P
			Exp1	Exp2	Exp1	Exp2	Exp1	Exp2	Exp1	Exp2	Exp1	Exp2	Exp1	Exp2
		Before selection	2	3.5	1	0	2	0.5	8	9	12	17	0	0
		Untreat	0	2.5	1	1.5	1	1.5	7	6	13	13	0	0
		Ouabain	10	29.5	0	13.5	5	4	24	39	50	78	5	15
			% Indels at MTOR
			I2017T		A2020V		S2035T		F2108L		E2419K		L2431P
			Exp1	Exp2	Exp1	Exp2	Exp1	Exp2	Exp1	Exp2	Exp1	Exp2	Exp1	Exp2
		Before selection	6.1	6.2	1.4	1.1	6.3	0.4	5.7	5	11.4	13.4	3.7	3.7
		Untreat	3.1	3.9	1.3	1	2.1	2.5	5.3	4.6	5.7	3.7	2.7	5.5
		Ouabain	13.7	17.2	0.8	7	15.7	18.3	27	23.9	18.6	13.1	10	13.8
			% PE at ATP1A1
			I2017T		A2020V		S2035T		F2108L		E2419K		L2431P
			Exp1	Exp2	Exp1	Exp2	Exp1	Exp2	Exp1	Exp2	Exp1	Exp2	Exp1	Exp2
		Before selection	3	5.5	4	4.5	4	3.5	6.5	6	2	6.5	4	2
		Untreat	1.5	1.5	1.5	3	0.5	1	3	3.5	0.5	2	2	0
		Ouabain	40	52	37.5	40	34.5	34.5	39.5	46	35	58	49.5	41.5
			% Indels at ATP1A1
			I2017T		A2020V		S2035T		F2108L		E2419K		L2431P
			Exp1	Exp2	Exp1	Exp2	Exp1	Exp2	Exp1	Exp2	Exp1	Exp2	Exp1	Exp2
		Before selection	3.2	5.1	2.3	2.3	1.6	1.9	1.9	2.6	2.7	4.1	2.7	2.1
		Untreat	1.8	1.8	2.2	0.9	1.5	1.1	1.2	1.6	1.4	2.5	1.5	1
		Ouabain	8.1	10.6	6.7	10.1	9	3.9	9.2	10.7	6.2	15.8	12.1	9

## Sheet: Supplementary Fig. 18
		Supplementary figure 18c
			% PE at ATP1A1 (Q118R)
			PE3-pegRNA_v1		PE3-epegRNA_v1		PE3-epegRNA_v2		PE3-epegRNA_v3
			Exp1	Exp2	Exp1	Exp2	Exp1	Exp2	Exp1	Exp2
		Before selection	16.5	13	42.5	42.5	53.3	59	52.75	44
		Untreated	10	10	36	31	42.3	48.3	39	37.5
		Ouabain	73.5	76.5	91	91	83.3	93.3	86.8	87.8
			% Indels at ATP1A1
			PE3-pegRNA_v1		PE3-epegRNA_v1		PE3-epegRNA_v2		PE3-epegRNA_v3
			Exp1	Exp2	Exp1	Exp2	Exp1	Exp2	Exp1	Exp2
		Before selection	3.2	4.1	5.1	3.9	6.2	5.9	6.2	5
		Untreated	2.2	2.2	3.7	3.4	4.7	6.8	4	4.8
		Ouabain	8.8	10.4	6.3	8.8	7.8	10.1	8	9.7
		Supplementary figure 18d
			% PE at ATP1A1 (T804N)
			PE3-pegRNA_v1		PE3-epegRNA_v1		PE3-epegRNA_v2		PE3-epegRNA_v3
			Exp1	Exp2	Exp1	Exp2	Exp1	Exp2	Exp1	Exp2
		Before selection	26.5	18.5	31	28	26.8	15.8	27.8	19.8
		Untreated	11.5	9.5	12	12	10.8	7.75	7.4	7.8
		Ouabain	70.5	78.5	79.5	81	62	65.5	63.4	71.4
			% Indels at ATP1A1
			PE3-pegRNA_v1		PE3-epegRNA_v1		PE3-epegRNA_v2		PE3-epegRNA_v3
			Exp1	Exp2	Exp1	Exp2	Exp1	Exp2	Exp1	Exp2
		Before selection	8.8	5.1	10.4	7	16.1	9.6	20.8	11.6
		Untreated	4.6	3.8	5.4	3.4	6.6	5.9	5.9	5.1
		Ouabain	10	12.1	13.4	13.2	15.4	16.6	14.8	21.3
		Supplementary figure 18e
			% PE at ATP1A1 (Q118R)
			PE2_epegRNA_v1		PE4_epegRNA_v1		PE2_epegRNA_v2		PE4_epegRNA_v2		PE2_epegRNA_v3		PE4_epegRNA_v3
			Exp1	Exp2	Exp1	Exp2	Exp1	Exp2	Exp1	Exp2	Exp1	Exp2	Exp1	Exp2
		Before selection	6	4	5	4	20	18.7	19.3	21	30.5	34.3	40.25	32.8
		Untreated	3.5	2	4.5	3	17.33	13.7	15.67	17.7	24.75	28.3	35.25	25.3
		Ouabain	44	40	47	43.5	59	53.3	60.33	57.3	71.25	71.5	75.75	71.8
			% Indels at ATP1A1
			PE2_epegRNA_v1		PE4_epegRNA_v1		PE2_epegRNA_v2		PE4_epegRNA_v2		PE2_epegRNA_v3		PE4_epegRNA_v3
			Exp1	Exp2	Exp1	Exp2	Exp1	Exp2	Exp1	Exp2	Exp1	Exp2	Exp1	Exp2
		Before selection	1.1	1.1	0.9	1.6	1.3	1.7	0	1	0.8	0.5	0	0.6
		Untreated	0.2	1.9	0.3	1	0.1	1.3	0.6	2.6	1	1.7	0.5	2.3
		Ouabain	0.4	1.5	0.6	2.2	0.4	2	0.6	2.3	0.5	2	0.2	1.7

## Sheet: Supplementary Fig. 19
		Supplementary figure 19a
			% PE at MTOR
			PE3-I2017T		PE5-I2017T		PE3-F2108L		PE5-F2108L		PE3-E2419K		PE5-E2419K
			Exp1	Exp2	Exp1	Exp2	Exp1	Exp2	Exp1	Exp2	Exp1	Exp2	Exp1	Exp2
		Before selection	2.5	1	1	1	13	9	14	10	17	16	20	18
		Untreated	0.5	1.5	1.5	1.5	10	6	7	8	14	15	16	20
		Ouabain	18	8.5	14.5	9	55	62	68	74	77	67	89	88
			% Indels at MTOR
			PE3-I2017T		PE5-I2017T		PE3-F2108L		PE5-F2108L		PE3-E2419K		PE5-E2419K
			Exp1	Exp2	Exp1	Exp2	Exp1	Exp2	Exp1	Exp2	Exp1	Exp2	Exp1	Exp2
		Before selection	2.1	1.5	1	1.3	2.2	1.4	2.1	1.3	2.7	3.2	3.9	3.3
		Untreated	1.6	1.5	1.5	1.2	1.3	0.9	1.4	0.9	2.2	2.5	2.8	2.9
		Ouabain	4	7	4.6	12.2	3.9	2.1	2.7	2.8	10.3	24.1	16.5	10.3
			% PE at ATP1A1 (Q118R)
			PE3-I2017T		PE5-I2017T		PE3-F2108L		PE5-F2108L		PE3-E2419K		PE5-E2419K
			Exp1	Exp2	Exp1	Exp2	Exp1	Exp2	Exp1	Exp2	Exp1	Exp2	Exp1	Exp2
		Before selection	13.7	7	7.7	7	12	7.7	11	9	10.7	7.7	9.3	9.7
		Untreated	8	6.7	5.7	5.3	8.3	6.7	6.7	6.7	5.3	5.3	5.7	7
		Ouabain	90.3	86.7	90	92.3	87.7	88.3	92.3	90.7	92.7	93.7	88.3	80.7
			% Indels at ATP1A1
			PE3-I2017T		PE5-I2017T		PE3-F2108L		PE5-F2108L		PE3-E2419K		PE5-E2419K
			Exp1	Exp2	Exp1	Exp2	Exp1	Exp2	Exp1	Exp2	Exp1	Exp2	Exp1	Exp2
		Before selection	2.3	1.6	2.2	1.9	1.7	1.6	2.6	1.6	2.8	1.4	2.5	2.4
		Untreated	2.8	1.3	2.1	1.1	1.9	1.7	1.3	1	1.3	0.7	1.4	1.2
		Ouabain	7.9	7.3	8.3	8.4	8.1	7.8	9.1	9.8	8.5	9.3	7.7	8.2

[truncated: 2 more sheets: Supplementary figure 21, Supplementary figure 22]
